# Supplementary material for: Neurodevelopmental Outcome in Very Low Birth Weight Preterm Infants: An Exploratory Multivariable Analysis Including Sonographic Brain Volume Trajectories—Data from the NeoNEVS Project
Source: Children (Basel). 2026 Jun 13;13(6):815. doi: 10.3390/children13060815 (PMC13297280; doi:10.3390/children13060815)
Supplement: Supplementary file 1 [file children-13-00815-s001.zip]

Archive with 1 entries (1 files):
- children-4340991-supplementary.pdf
